# Supplementary material for: Ubiquitin-Specific Protease 6 n-Terminal-like Protein (USP6NL) and the Epidermal Growth Factor Receptor (EGFR) Signaling Axis Regulates Ubiquitin-Mediated DNA Repair and Temozolomide-Resistance in Glioblastoma
Source: Biomedicines. 2022 Jun 28;10(7):1531. doi: 10.3390/biomedicines10071531 (PMC9312792; doi:10.3390/biomedicines10071531)
Supplement: Supplementary file 1 [file biomedicines-10-01531-s001.zip]

Archive with 1 entries (1 files):
- biomedicines-1738502-SI.pdf
